# Supplementary material for: Individual differences in the neural dynamics of visual narrative comprehension: The effects of proficiency and age of acquisition
Source: Psychon Bull Rev. 2023 Aug 14;31(1):89–103. doi: 10.3758/s13423-023-02334-x (PMC10866750; doi:10.3758/s13423-023-02334-x)
Supplement: Supplementary file 2 — Supplementary file2 (XLSX 1005 KB) [file 13423_2023_2334_MOESM2_ESM.xlsx]

## Sheet: VLFI data
Study Name	Subject ID	age	M/F	Current Books	movie	Cartoons	CB	strip	GN	manga	draw comics	Kid book	Kid movie	Kid cartoon	Kid CB	Kid strip	Kid GN	Kid manga	Kid draw comics	Current expertise	Growing up Expertise	Current drawing ability	Growing up drawing ability	Age Start Read	Age Start Draw	Peanuts Familiarity	Peanuts rating	Peanuts ratingkid	Adult Expertise	Kid Expertise	D Score	VLFI Calculation	VLFI-D
	example1	25	1	7	2	2	1	1	2	1	1	5	3	5	4	4	1	1	4	2	4	4	4	10	11	1	1	1	2.5	10	1	11.25	18.5
	example2	34	0	5	4	2	1	3	1	1	1	7	3	6	1	1	1	1	1	3	3	3	3	NA	NA	1	1	1	4.5	3	0	5.25	9
				Mean	3	2	1	2	1.5	1	1	6	3	5.5	2.5	2.5	1	1	2.5	2.5	3.5	3.5	3.5	10	11	1	1	1	3.5	6.5	0.5	8.25	13.75
				Standard Deviation	1.41421	0	0	1.41421	0.707107	0	0	1.41421	0	0.707107	2.12132	2.12132	0	0	2.12132	0.707107	0.707107	0.707107	0.707107	#DIV/0!	#DIV/0!	0	0	0	1.41421	4.94975	0.707107	4.24264	6.71751
				Min	2	2	1	1	1	1	1	5	3	5	1	1	1	1	1	2	3	3	3	10	11	1	1	1	2.5	3	0	5.25	9
				Max	4	2	1	3	2	1	1	7	3	6	4	4	1	1	4	3	4	4	4	10	11	1	1	1	4.5	10	1	11.25	18.5
CODES				AGE
Sex: M=1, F=0				Mean	0.5																							METRIC SCALE			VLFI SCORES
				SD	0.707107																							High	22 and up		Mean	8.25	13.75
above average	5																											High Ave	16		SD	4.24264	6.71751
slightly above	4			SEX																								Average	12		Min	11.25	18.5
average	3			Male	1																							Low	Below 8		Max	11.25	18.5
slightly below	2			Female	1
below avg	1
						EXAMPLE METRICS																								Adult exp.	Kid Exp.		VLFI Metric
Peanuts Y=1, N=0						Max		7	7	7	7	7				7	7	7	7	7	5	5	5	5						35	35		52.5
						High Ave		4	4	4	4	4				4	4	4	4	4	3	3	3	3						12	12		18
						Average		3	3	3	3	3				3	3	3	3	3	3	3	3	3						9	9		13.5
						Low		2	2	2	2	2				2	2	2	2	2	1	1	1	1						2	2		3
						Single High		2	7	2	2	2				2	7	2	2	2	3	3	3	3						9.75	9.75		12.75
